# Supplementary material for: Precise Quantification of Molybdate In Vitro by the FRET-Based Nanosensor ‘MolyProbe’
Source: Molecules. 2022 Jun 8;27(12):3691. doi: 10.3390/molecules27123691 (PMC9228995; doi:10.3390/molecules27123691)
Supplement: Supplementary file 1 [file molecules-27-03691-s001.zip]

Archive with 1 entries (1 files):
- molecules-1701398-supplementary.pdf
